# Supplementary material for: Mycobacterium ulcerans mycolactones-fungi crosstalking
Source: Sci Rep. 2019 Feb 28;9:3028. doi: 10.1038/s41598-019-39927-3 (PMC6395692; doi:10.1038/s41598-019-39927-3)
Supplement: Supplementary file 1 — Dataset 1 [file 41598_2019_39927_MOESM1_ESM.xlsx]

## Sheet: ASL-Mucor-6mesures
Measure of the distance between the edge of fungal colony and a mycolactone-impregnated disc (MycAB&C), or a phosphate buffered saline-impregnated disc (PBS).
Mucor circinelloides-ASLs
	ASLs	PBS
	6.324	7.646
	3.728	8.812
	6.102	8.475
	5.471	6.038
	6.668	7.95
	5.102	5.686
Average	5.56583	7.4345
Méthode : Wilcoxon signed rank test; Alternative :two.sided
p-value : 0.03125

## Sheet: ASL-Scedosporium-6mesures
Scedosporium apiospermum-ASLs
	ASLs	PBS
	12.725	12.726
	11.818	11.273
	11.885	12.829
	10.534	12.855
	11.246	11.246
	10.876	12.455
Average	11.514	12.2307
Wilcoxon
Méthode : Wilcoxon signed rank test with continuity correction; Alternative :two.sided
Statistique observée Qobs : 2
p-value : 0.17752985241215

## Sheet: ASL-Fusarium-6mesures
Fusarium equiseti-ASLs
	ASLs	PBS
	8.333	6.97
	6.936	5.913
	7.705	5.082
	5.857	3.717
	7.121	4.242
	4.687	5.312
Average	6.77317	5.206
Wilcoxon signed rank test; Alternative :two.sided
Statistique observée Qobs : 20
p-value : 0.0625

## Sheet: ASL-18mesures
Mucor circinelloides-ASLs
	ASLs	PBS
	9.445	7.593
	4.728	11.455
	6.363	10.364
	6.608	11.429
	7.997	7.752
	5.938	10.47
	5.577	10.192
	7.373	7.373
	7.46	7.776
	8.303	5.283
	6.079	9.216
	7.142	9.142
	7.462	7.759
	8.214	7.497
	8.697	8.985
	4.915	8.473
	6.832	8.332
	9.123	5.614
Average	7.12533	8.59472
Wilcoxon signed rank test with continuity correction; Alternative :two.sided
Statistique observée Qobs : 33
p-value : 0.04179670933996

## Sheet: ASLs non-mycolactones
	ASLs non Myc	PBS
	9.692	4.962
	9.537	9.846
	7.721	7.595
	10.508	9.831
	10.253	8.229
	9.213	9.213
	9.241	9.696
	10.244	10.976
	7.902	8.709
	9.757	9.275
	9.294	8.235
	9.544	8.787
	10.142	9.428
	8.551	8.986
	7.536	11.305
	8.358	10.3
	8.333	8.485
	9.558	8.97
Average	9.188	9.046
Méthode : Wilcoxon signed rank test with continuity correction; Alternative :two.sided
Statistique observée Qobs : 87
p-value : 0.63594133400001

## Sheet: MycABC-18 mesures
Mucor circinelloides-Mycolactone AB&C
	MycAB & C	PBS
	7.352	7.352
	6.111	7.362
	6.437	7.284
	5.358	9.763
	6.049	8.148
	7.142	6.309
	5.518	7.241
	6.25	8.125
	7.791	7.907
	6.322	7.587
	6.163	6.279
	6.364	6.136
	5.238	6.032
	6.507	6.144
	6.478	8.295
	6.047	6.279
	2.859	7.031
	6.528	4.585
Average	6.13967	7.10328
Wilcoxon signed rank test with continuity correction; Alternative :two.sided
Statistique observée Qobs : 29
p-value : 0.026067633953717

## Sheet: MycAB-18mesures
Mucor circinelloides-Mycolactone AB
	MycAB	PBS
	6.79	3.461
	6.152	3.079
	7.534	5.479
	6.07	6.046
	3.884	4.554
	3.472	5
	9.483	8.45
	10.876	7.894
	13.378	7.297
	9.412	8.706
	10.488	8.291
	9.269	7.928
	5.764	7.411
	7.671	7.807
	1.478	8.088
	5.204	8.49
	6.122	7.551
	5.405	7.028
Average	7.13622	6.80889
Wilcoxon signed rank test; Alternative :two.sided
Statistique observée Qobs : 99
p-value : 0.57984161376953

## Sheet: mycC-18mesures
Mucor circinelloides-Mycolactone C
	MycC	PBS
	4.998	8.155
	6.666	7.594
	5.552	7.402
	8.6	7.4
	7.406	7.776
	6.679	6.677
	6.216	7.838
	6.869	6.869
	5.577	7.692
	6.414	8.303
	5.6	7.8
	5.185	6.669
	7.049	8.361
	7.778	6.667
	8.281	5.312
	6.481	5.559
	6.935	6.613
	6.957	4.788
Average	6.62461	7.08194
Wilcoxon signed rank test with continuity correction; Alternative :two.sided
Statistique observée Qobs : 50
p-value : 0.21840112567654

## Sheet: Inactivated ASL
Mucor circinelloides-ASLs after UV exposure
	ASLs-UV	PBS
	8.635	7.272
	7.777	9.582
	8.866	8.68
	9.278	8.248
	8.549	9.676
	7.778	10
	7.825	8.405
	8.985	9.564
	8.857	10
	9.276	10.29
	7.39	11.011
	7.902	8.518
	9.722	9.861
	8.873	8.451
	9.306	9.306
	8.482	11.267
	7.636	9.164
	8.799	9.333
Average	8.552	9.36822
Wilcoxon signed rank test with continuity correction; Alternative :two.sided
Statistique observée Qobs : 33
p-value : 0.04179670933996

## Sheet: Inactivated M-ABC
Mucor circinelloides-Mycolactone AB&C after UV exposure
	Myc ABC-UV	PBS
	9.305	8.508
	8.804	7.717
	7.444	8.888
	7.713	7.931
	6.957	8.551
	6.969	8.787
	6.717	8.656
	6.197	9.437
	6.523	9.419
	6.856	8.142
	8.416	9.268
	8.293	8.165
	6.666	9.276
	6.968	8.809
	7.531	8.627
	9.079	7.895
	7.495	8.619
	7.605	8.733
Average	7.52989	8.63489
Wilcoxon signed rank test; Alternative :two.sided
Statistique observée Qobs : 18
p-value : 0.0019302368164063
